# Supplementary material for: Single-cell immune landscape of the central nervous system of mice infected with rabies virus
Source: Front Immunol. 2026 Jul 2;17:1850356. doi: 10.3389/fimmu.2026.1850356 (PMC13373092; doi:10.3389/fimmu.2026.1850356)
Supplement: Supplementary file 4 [file Table1.xlsx]

## Sheet: Fig1.cell.nums
Supplementary Table 1.Cell numbers
	Astrocytes	Bcell	CerebellumNeurons	ChoroidPlexus	DC	Endothelial	EpendymalCell	Fibroblast	Macro/Monocyte	Microglia	Neutrophil	NK	Oligodendrocytes	Prolifering	SMC	Tcell
DMic-1	219	26	461	1054	46	3083	301	514	551	2813	73	47	1005	35	406	22
DMic-2	669	41	52	2531	49	2209	247	330	381	2195	135	50	698	29	207	49
DMic-3	516	14	922	499	32	2320	67	343	379	2984	47	22	311	35	213	15
CVic-1	77	19	156	176	856	181	47	21	10456	1403	171	619	84	635	30	279
CVic-2	67	13	309	293	863	427	31	16	7055	1453	580	644	377	789	94	287
CVic-3	106	6	196	128	567	309	25	4	9398	2675	882	624	247	497	52	214
SRic-1	41	59	13	156	1160	189	42	8	6826	714	20	985	67	306	26	981
SRic-2	66	26	27	20	1027	93	11	8	5930	572	71	1084	167	255	14	931
SRic-3	29	17	62	34	763	118	14	10	7029	797	64	922	114	199	23	626
